# Supplementary material for: The Interpersonal Antecedents of Attachment Security in Early Adulthood
Source: Children (Basel). 2025 Feb 19;12(2):255. doi: 10.3390/children12020255 (PMC11854251; doi:10.3390/children12020255)
Supplement: Supplementary file 1 [file children-12-00255-s001.zip]

Archive with 1 entries (1 files):
- children-3477412-supplementary.pdf
